# Supplementary material for: Challenges in, and recommendations for, hyperspectral imaging in ex vivo malignant glioma biopsy measurements
Source: Sci Rep. 2023 Mar 7;13:3829. doi: 10.1038/s41598-023-30680-2 (PMC9992662; doi:10.1038/s41598-023-30680-2)
Supplement: Supplementary file 2 — Supplementary Information 2. [file 41598_2023_30680_MOESM2_ESM.xlsx]

## Sheet: data
sample number	patient number in study	fluorescence quality	PPIX contribution [µg/ml]	neuropathological classification
1	2	1	0.3155	0			excluded samples as discussed in results section
2	2	1	0.4459	0			neuropathological re-classification
3	2	1	0.7245	0
4	2	1	0.567	0
5	2	1	0.3324	1
6	2	0	0.3373	1
7	2	2	27.7765	2
8	2	2	62.5635	2
9	2	2	41.9281	2
10	2	2	21.8097	2
11	3	2	39.8474	2
12	3	2	25.9807	2
13	3	2	23.8514	2
14	3	2	7.5096	2
15	3	2	23.297	2
16	3	2	40.5409	2
17	3	2	25.008	2
18	3	1	1.0452	1
19	3	0	0.1747	0
20	3	1	0.3516	2
21	4	1	0.1791	0
22	4	1	1.1653	2
23	4	1	2.2571	2
24	4	1	0.3339	2
25	4	1	2.2002	2
26	4	2	23.5426	2
27	4	2	23.9718	2
28	4	2	23.1633	2
29	4	1	0.7402	2
30	4	1	16.7541	2
31	6	2	47.5087	2
32	6	1	9.6432	2
33	6	2	46.3749	2
34	6	2	16.7392	2
35	6	1	0.297	1
36	6	1	0.2045	1
37	6	0	0.2836	1
38	6	0	0.1906	1
39	6	0	0.1966	1
40	6	1	1.1432	1
41	7	1	0.2612	1
42	7	1	1.1669	2
43	7	1	0.1417	0
44	7	1	0.1562	1
45	7	0	0.153	0
46	7	1	1.8319	2
47	7	1	0.1695	0
48	7	1	3.0252	2
49	7	1	4.9108	2
50	7	1	0.1469	0
51	8	1	1.9684	0
52	8	2	3.2738	2
53	8	1	2.5268	0
54	8	2	6.5247	2
55	8	2	10.9965	0
56	8	1	0.7436	0
57	8	1	0.6521	0
58	8	0	0.4711	0
59	8	1	3.9876	0
60	8	0	0.4585	0
61	9	0	0.3307	1
62	9	0	0.2712	1
63	9	0	0.3657	1
64	9	0	0.2689	1
65	9	1	0.2654	1
66	9	1	3.9955	2
67	9	0	0.2271	1
68	9	1	3.8191	2
69	9	2	33.4136	2
70	9	2	26.9128	2
71	10	2	17.0033	1
72	10	0	0.3423	0
73	10	0	0.3061	0
74	10	0	0.3539	0
75	10	1	14.9783	1
76	10	1	0.3252	0
77	10	1	3.0793	0
78	10	0	0.2953	0
79	10	0	0.2892	0
80	10	1	0.208	0
81	11	0	0.2743	0
82	11	0	0.2988	0
83	11	2	29.6914	1
84	11	2	53.8769	2
85	11	0	0.2213	0
86	11	0	0.2726	0
87	11	2	52.9555	2
88	11	2	48.8026	2
89	11	0	0.2983	0
90	11	2	32.9782	2
91	12	1	10.6161	2
92	12	1	5.1499	1
93	12	1	16.5816	2
94	12	1	25.7998	2
95	12	1	10.0065	1
96	12	2	22.4936	2
97	12	0	0.9224	1
98	12	0	0.3715	1
99	12	1	4.6222	2
100	12	2	21.7444	2
101	13	1	24.8831	2
102	13	1	39.7135	2
103	13	1	17.8438	2
104	13	1	28.1875	2
105	13	1	22.1655	2
106	13	0	0.3628	1
107	13	1	0.4065	1
108	13	0	0.2731	1
109	13	0	0.3531	1
110	13	0	0.2717	1
111	14	1	1.4353	0
112	14	1	0.3978	0
113	14	1	0.2397	0
114	14	1	0.1987	0
115	14	1	0.2316	0
116	14	1	0.1744	0
117	14	1	0.5411	0
118	14	1	2.7308	1
119	14	0	0.2541	0
120	14	1	1.7897	1
121	15	1	0.1611	1
122	15	1	0.1784	0
123	15	1	0.1448	0
124	15	1	0.1539	0
125	15	1	0.1539	0
126	15	1	0.1403	0
127	15	1	5.0382	1
128	15	1	3.1057	0
129	15	1	6.546	1
130	15	1	15.6945	2
131	17	1	23.6759	2
132	17	1	17.8327	2
133	17	1	27.5471	2
134	17	1	19.0917	2
135	17	1	0.2213	1
136	17	1	0.2779	1
137	17	1	0.2734	1
138	17	1	0.252	1
139	18	1	0.1271	1
140	18	1	3.4093	1
141	18	0	0.1788	1
142	18	1	14.8944	2
143	18	1	2.9505	1
144	18	1	10.2169	2
145	19	1	0.1822	2
146	19	0	0.3106	2
147	19	0	0.1105	2
148	19	0	0.1318	2
149	19	1	0.0476	2
150	19	1	0.6265	0
151	19	2	5.3076	1
152	19	1	1.2755	2
153	19	2	3.7195	0
154	19	2	5.6467	1
155	20	1	0.2321	1
156	20	0	0.177	0
157	20	0	0.2073	0
158	20	1	15.9007	2
159	20	1	19.4195	2
160	20	1	25.7346	2
161	20	1	28.564	2
162	20	1	27.4989	2
163	20	1	24.3238	2
164	20	1	18.102	2
165	21	0	4.4538	1
166	21	1	9.1559	1
167	21	2	9.2576	2
168	21	0	0.2747	0
169	21	1	0.253	0
170	21	0	0.2836	0
171	21	1	0.1773	0
172	21	0	0.1403	0
173	21	1	0.1647	0
174	21	1	0.1776	0
175	23	0	0.1956	0
176	23	0	0.3991	1
177	23	0	0.1493	1
178	23	1	6.1288	2
179	23	1	4.9669	2
180	23	1	9.4969	2
181	23	1	10.9968	1
182	23	1	10.2961	1
183	23	1	7.8412	2
184	23	1	11.5226	1
185	24	2	3.6409	0
186	24	2	3.9756	0
187	24	2	2.1558	2
188	24	2	3.5027	2
189	24	0	0.4238	0
190	24	0	0.3464	0
191	24	0	0.2049	0
192	25	0	0.1601	0
193	25	0	0.1623	2
194	25	0	0.1787	0
195	25	0	0.1394	0
196	25	0	0.1813	0
197	25	0	0.5939	2
198	25	2	29.6778	2
199	25	2	47.675	2
200	25	2	22.2309	2
201	25	2	16.2203	2
202	26	0	0.1768	0
203	26	0	0.2077	0
204	26	2	9.3618	2
205	26	2	3.9409	2
206	26	2	8.7635	2
207	26	2	5.7475	2
208	26	2	6.6894	2
209	26	2	7.6106	2
210	26	2	11.5718	2
211	27	2	25.4351	2
212	27	2	14.842	2
213	27	2	9.151	2
214	27	1	0.4767	1
215	27	1	0.2196	1
216	27	1	0.6532	1
217	27	1	0.154	1
218	27	0	0.18	1
219	27	0	0.2048	0
220	27	0	0.2033	1
221	28	1	7.0345	2
222	28	1	9.957	2
223	28	1	7.5095	1
224	28	1	3.2369	1
225	28	1	11.1911	2
226	28	1	11.2787	2
227	28	0	0.9874	2
228	28	0	0.7598	2
229	28	0	0.6553	2
230	28	0	0.8429	2
231	29	0	0.2068	0
232	29	0	0.2337	0
233	29	0	0.2303	0
234	29	1	0.411	0
235	29	1	1.2049	0
236	29	0	0.2612	0
237	29	1	2.8954	0
238	29	2	10.5358	2
239	29	2	9.5038	2
240	29	2	9.8221	2
241	30	1	4.1832	1
242	30	1	10.8335	2
243	30	1	2.6604	2
244	30	1	3.706	2
245	30	1	4.9176	2

## Sheet: patient cohort
patient number	patient number in study	sex	age	diagnosis	MGMT	IDH	Histology groups	ECOG score	Primary/Recurrent tumor	number of biopsies
1	2	1	63	1	2	1	2	1	1	10
2	3	2	50	1	2	1	2	2	1	10
3	4	1	64	1	1	1	3	2	1	10
4	6	1	45	1	2	1	2	1	1	10
5	7	2	68	1	2	1	2	2	1	10
6	8	2	75	1	2	1	2	1	1	10
7	9	1	64	1	2	1	2	1	2	10
8	10	1	63	1	2	1	2	2	1	10
9	11	1	75	1	2	1	2	2	1	10
10	12	1	37	1	2	2	4	1	1	10
11	13	2	58	1	1	1	3	1	2	10
12	14	1	60	2	2	2	1	2	2	10
13	15	1	59	1	2	1	2	2	1	10
14	17	2	63	1	1	1	3	1	1	8
15	18	1	70	1	1	1	3	1	1	6
16	19	2	54	1	1	1	3	2	1	10
17	20	1	71	1	1	1	3	1	1	10
18	21	1	50	1	1	1	3	1	2	10
19	23	1	72	1	1	1	3	1	2	10
20	24	2	52	2	1	1	3	1	2	7
21	25	1	74	1	2	1	2	2	1	10
22	26	2	60	1	2	1	2	2	2	9
23	27	1	53	1	2	2	4	1	2	10
24	28	1	61	1	2	1	2	1	1	10
25	29	2	57	1	1	1	3	1	2	10
26	30	1	63	1	2	1	2	1	2	5

## Sheet: variable codes
Variable	description/classification	Code
fluorescence quality	none	0
	weak	1
	strong	2
neuropathology	reactively altered brain tissue (RABT)	0
	infiltration zone (IT)	1
	solid tumor (ST)	2
sex	male	1
	female	2
diagnosis	glioblastoma	1
	anaplastic astrozytoma	2
IDH	wildtype	1
	mutant	2
MGMT	not-methylated	1
	methylated	2
Histology groups	Anaplastic astrozytoma, IDH mutant, MGMT positive	1
	Gioblastoma, IDH-wild type, MGMT positive	2
	Glioblastoma, IDH-wild type, MGMT negative	3
	Glioblastoma, IDH-mutant, MGMT positive	4
ECOG Score	1	1
	2	2
	3	3
Tumor	primary	1
	recurrent	2

## Sheet: pig brain homogenates
brain section	pH	native / buffer	PpIX concentration [pmol/mg] (0=native)	PpIX contribution [µg/ml]
cerebrum	7.4	n	0	0.0176	data Figure 3 and 4
cerebrum	7.4	n	0	0.0191
cerebrum	7.4	n	0	0.0101
cerebrum	7.4	n	0	0.0156
cerebrum	7.4	n	0.5	0.303
cerebrum	7.4	n	0.5	0.3123
cerebrum	7.4	n	0.5	0.3481
cerebrum	7.4	n	0.5	0.3151
cerebrum	7.4	n	1	0.7954
cerebrum	7.4	n	1	0.8054
cerebrum	7.4	n	1	0.721
cerebrum	7.4	n	1	0.6572
cerebrum	7.4	n	2	1.817
cerebrum	7.4	n	2	1.8757
cerebrum	7.4	n	2	2.393
cerebrum	7.4	n	2	2.5184
cerebrum	7.4	n	4	3.5184
cerebrum	7.4	n	4	3.5798
cerebrum	7.4	n	4	4.0808
cerebrum	7.4	n	4	4.3267
cerebrum	7.4	n	0.75	0.5549
cerebrum	7.4	n	0.75	0.4511
cerebrum	7.4	n	0.75	0.6181
cerebrum	7.4	n	0.75	0.4861
cerebrum	7.4	n	3	3.9977
cerebrum	7.4	n	3	3.7795
cerebrum	7.4	n	3	4.2114
cerebrum	7.4	n	3	4.0732
cerebellum	7.2	n	0	0.0446
cerebellum	7.2	n	0	0.0454
cerebellum	7.2	n	0	0.0493
cerebellum	7.2	n	0.5	0.5431
cerebellum	7.2	n	0.5	0.4483
cerebellum	7.2	n	0.5	0.647
cerebellum	7.2	n	0.5	0.4128
cerebellum	7.2	n	1	0.7982
cerebellum	7.2	n	1	0.8768
cerebellum	7.2	n	1	0.8438
cerebellum	7.2	n	1	0.7926
cerebellum	7.2	n	2	1.8545
cerebellum	7.2	n	2	1.903
cerebellum	7.2	n	2	2.2792
cerebellum	7.2	n	2	2.0908
cerebellum	7.2	n	4	3.322
cerebellum	7.2	n	4	3.3689
cerebellum	7.2	n	4	3.4492
cerebellum	7.2	n	4	3.606
cerebellum	7.2	n	0.75	0.8036
cerebellum	7.2	n	0.75	0.6789
cerebellum	7.2	n	0.75	0.6064
cerebellum	7.2	n	0.75	0.7239
cerebellum	7.2	n	3	2.2939
cerebellum	7.2	n	3	2.4817
cerebellum	7.2	n	3	4.7108
cerebellum	7.2	n	3	4.0914
brain stem	7.2	n	0	0.046
brain stem	7.2	n	0	0.0631
brain stem	7.2	n	0	0.0627
brain stem	7.2	n	0.5	0.578
brain stem	7.2	n	0.5	0.5459
brain stem	7.2	n	0.5	0.5595
brain stem	7.2	n	0.5	0.5302
brain stem	7.2	n	1	1.1663
brain stem	7.2	n	1	1.1721
brain stem	7.2	n	1	0.9249
brain stem	7.2	n	1	0.9639
brain stem	7.2	n	2	2.4339
brain stem	7.2	n	2	2.5639
brain stem	7.2	n	2	2.6701
brain stem	7.2	n	2	2.6048
brain stem	7.2	n	4	4.9436
brain stem	7.2	n	4	4.7869
brain stem	7.2	n	4	5.7248
brain stem	7.2	n	4	5.7673
brain stem	7.2	n	0.75	0.7224
brain stem	7.2	n	0.75	0.6944
brain stem	7.2	n	0.75	0.7902
brain stem	7.2	n	0.75	0.8176
brain stem	7.2	n	3	3.8069
brain stem	7.2	n	3	4.5384
brain stem	7.2	n	3	3.9757
brain stem	7.2	n	3	3.8829
hypothalamus	7.1	n	0	0.0621
hypothalamus	7.1	n	0	0.0737
hypothalamus	7.1	n	0	0.081
hypothalamus	7.1	n	0.5	0.398
hypothalamus	7.1	n	0.5	0.4542
hypothalamus	7.1	n	0.5	0.6167
hypothalamus	7.1	n	0.5	0.5149
hypothalamus	7.1	n	1	1.2249
hypothalamus	7.1	n	1	1.2113
hypothalamus	7.1	n	1	1.2525
hypothalamus	7.1	n	1	0.9598
hypothalamus	7.1	n	2	3.3144
hypothalamus	7.1	n	2	2.7398
hypothalamus	7.1	n	2	2.846
hypothalamus	7.1	n	2	3.0553
hypothalamus	7.1	n	4	4.4262
hypothalamus	7.1	n	4	3.5203
hypothalamus	7.1	n	4	6.3116
hypothalamus	7.1	n	4	6.0509
hypothalamus	7.1	n	0.75	1.0202
hypothalamus	7.1	n	0.75	0.8506
hypothalamus	7.1	n	0.75	0.8328
hypothalamus	7.1	n	0.75	0.7774
hypothalamus	7.1	n	3	3.4075
hypothalamus	7.1	n	3	3.2192
hypothalamus	7.1	n	3	4.7745
hypothalamus	7.1	n	3	4.2999
cerebrum	5.13	b	3	1.2703	data Figure 5
cerebrum	5.13	b	3	1.1849
cerebrum	5.13	b	3	2.3089
cerebrum	5.13	b	3	2.0225
cerebrum	5.13	b	0	0.0092
cerebrum	5.13	b	0	0.0077
cerebrum	5.13	b	0	0.0064
cerebrum	5.76	b	3	1.8142
cerebrum	5.76	b	3	1.4659
cerebrum	5.76	b	3	1.9225
cerebrum	5.76	b	3	1.6193
cerebrum	5.76	b	0	0.006
cerebrum	5.76	b	0	0.0082
cerebrum	5.76	b	0	0.007
cerebrum	6.35	b	3	1.874
cerebrum	6.35	b	3	1.6352
cerebrum	6.35	b	3	2.267
cerebrum	6.35	b	3	1.9873
cerebrum	6.35	b	0	0.0141
cerebrum	6.35	b	0	0.0131
cerebrum	6.35	b	0	0.0114
cerebrum	6.53	b	3	3.7708
cerebrum	6.53	b	3	3.4714
cerebrum	6.53	b	3	3.6785
cerebrum	6.53	b	3	3.2953
cerebrum	6.53	b	0	0.0212
cerebrum	6.53	b	0	0.0222
cerebrum	6.53	b	0	0.0212
cerebrum	6.76	b	3	5.1204
cerebrum	6.76	b	3	4.2717
cerebrum	6.76	b	3	3.7997
cerebrum	6.76	b	3	3.1917
cerebrum	6.76	b	0	0.0253
cerebrum	6.76	b	0	0.0253
cerebrum	6.76	b	0	0.0214
cerebrum	7.24	b	3	6.4241
cerebrum	7.24	b	3	6.2103
cerebrum	7.24	b	3	5.6073
cerebrum	7.24	b	3	5.0537
cerebrum	7.24	b	0	0.0237
cerebrum	7.24	b	0	0.0241
cerebrum	7.24	b	0	0.0231
cerebrum	7.74	b	3	7.3459
cerebrum	7.74	b	3	6.6931
cerebrum	7.74	b	3	7.6531
cerebrum	7.74	b	3	7.2916
cerebrum	7.74	b	0	0.0158
cerebrum	7.74	b	0	0.0176
cerebrum	8.22	b	0	0.0212
cerebrum	8.22	b	3	9.0729
cerebrum	8.22	b	3	8.2443
cerebrum	8.22	b	3	10.1279
cerebrum	8.22	b	3	9.4376
cerebrum	8.22	b	0	0.0169
cerebrum	8.22	b	0	0.018
cerebrum	8.22	b	0	0.0223
cerebrum	8.8	b	3	11.1149
cerebrum	8.8	b	3	9.7299
cerebrum	8.8	b	3	11.1905
cerebrum	8.8	b	3	11.1313
cerebrum	8.8	b	0	0.0189
cerebrum	8.8	b	0	0.0237
cerebrum	8.8	b	0	0.0253
